# Supplementary material for: Decreased Expression of CD314 by NK Cells Correlates with Their Ability to Respond by Producing IFN-γ after BCG Moscow Vaccination and Is Associated with Distinct Early Immune Responses
Source: Vaccines (Basel). 2023 Jul 28;11(8):1297. doi: 10.3390/vaccines11081297 (PMC10458680; doi:10.3390/vaccines11081297)
Supplement: Supplementary file 1 [file vaccines-11-01297-s001.zip]

Archive with 1 entries (1 files):
- vaccines-2516387-supplementary.pdf
